# Supplementary material for: Minigene Splicing Assays Identify 20 Spliceogenic Variants of the Breast/Ovarian Cancer Susceptibility Gene RAD51C
Source: Cancers (Basel). 2022 Jun 15;14(12):2960. doi: 10.3390/cancers14122960 (PMC9221245; doi:10.3390/cancers14122960)
Supplement: Supplementary file 1 [file cancers-14-02960-s001.zip]

Archive with 5 entries (5 files):
- Supplementary_Figure_S1 - Protocol Pipeline.pdf
- Supplementary_Figure_S2 - RAD51C protein alignment.pdf
- Supplementary_Table_S1-Bioinformatics analysis ClinVar.pdf
- Supplementary_Table_S2-RAD51C Mutagenesis primers ClinVar.pdf
- Supplementary_Table_S3_Transcript_annotation.pdf
